# Supplementary material for: Remdesivir: Effectiveness and Safety in Hospitalized Patients with COVID-19 (ReEs-COVID-19)—Analysis of Data from Daily Practice
Source: Microorganisms. 2023 Aug 3;11(8):1998. doi: 10.3390/microorganisms11081998 (PMC10459397; doi:10.3390/microorganisms11081998)
Supplement: Supplementary file 1 [file microorganisms-11-01998-s001.zip]

Archive with 1 entries (1 files):
- microorganisms-2515431-supplementary.pdf
